# Supplementary material for: Non-Additive Increases in Sediment Stability Are Generated by Macroinvertebrate Species Interactions in Laboratory Streams
Source: PLoS One. 2014 Aug 7;9(8):e103417. doi: 10.1371/journal.pone.0103417 (PMC4125303; doi:10.1371/journal.pone.0103417)
Supplement: Table S1 — Net density has the potential to play a significant role in influencing the threshold of sediment motion [22]. We did find that there were differences in the number of caddisfly settlers, which may translate to differences in net density, between the monoculture treatments of Arctopsyche and Ceratopsyche (Figure S2). In spite of this, we found little evidence that differences in final density across species treatments influenced critical shear stress in the experiment. We compared two mixed effects models, where the full model included critical shear stress in the monocultures as a function of the fixed effects of caddisfly species treatment, caddisfly density, and their interaction and the random effect of block. After finding that the interaction term and the density term were non-significant, we ran a reduced model that included the fixed effect of treatment and the random effect of block. Model selection criteria indicate that the full model does not explain any more variation in the data than the reduced model, suggesting that differences in caddisfly density across treatments had minimal impact on the threshold of sediment motion in our experiment. (XLSX) [file pone.0103417.s004.xlsx]

## Sheet: Sheet2
Model		Fixed Effect		d. f.		F		p
Full		Treatment		1,5		10.5		0.015
		Density		1,5		1		0.31
		Treatment * Density		1,5		3.9		0.1
Reduced		Treatment		1,7		10.4		0.01
Model comparisons		d. f.		AIC		L Ratio		p
Full		5		80.3
Reduced		4		79.6		1.2		0.27
