# Supplementary material for: Non-Additive Increases in Sediment Stability Are Generated by Macroinvertebrate Species Interactions in Laboratory Streams
Source: PLoS One. 2014 Aug 7;9(8):e103417. doi: 10.1371/journal.pone.0103417 (PMC4125303; doi:10.1371/journal.pone.0103417)
Supplement: Table S2 — Comparison of the estimated hydraulic variables of the flumes under conditions for incipient motion of the control (no caddisflies) and polyculture treatments to nearby Convict Creek, CA. (XLSX) [file pone.0103417.s005.xlsx]

## Sheet: Detail
	Flume		Flume/River	Flume	Flume	Flume	Flume	Flume	Flume	RIVER	RIVER	RIVER	RIVER	RIVER	RIVER	RIVER	RIVER	RIVER
Treatment	TauCrit (Pa)	Dial	TauStarCrit	U* (m/s)	Ubar (m/s)	Discharge	Re#	Rep	Froude	TauCrit (Pa)	U* (m/s)	River h (m)	River U (m/s)	River Fr	River Re#	River Rep	Discharge (m3/s)	Recurrence interval (yrs)
control	11	38.5	0.0339789	0.104881	1.00379	0.0150569	100379	2307.38	1.01347	15	0.122474	0.101937	0.650078	0.650078	66266.9	3674.23	0.331334	<1
Cerato	17.3		0.0534396	0.131529	1.25884	0.0188826	125884	2893.65	1.27097	23.5909	0.153593	0.160319	0.866374	0.690842	138896	4607.8	0.69448	<1
Arcto	23		0.0710469	0.151658	1.45148	0.0217722	145148	3336.47	1.46547	31.3636	0.177098	0.213141	1.03397	0.715053	220380	5312.93	1.1019	1.03	1 year flow
poly	27.8	68.5	0.085874	0.166733	1.59577	0.0239365	159577	3668.13	1.61115	37.9091	0.194703	0.257622	1.16065	0.730087	299009	5841.08	1.49504	1.1
Zo	0.0008	m
												River D	0.03	m
												River S	0.015
												River n	0.04
												River w	5	m

## Sheet: Formatted
	Control Incipient Motion				Polyculture Incipient Motion
Hydraulic Variables	Flume		Convict Creek		Flume		Convict Creek
Shields Stress	0.0339789		0.0339789		0.085874		0.085874
Shear Stress (Pa)	11		15		27.8		37.9091
Shear Velocity (m/s)	0.104881		0.122474		0.166733		0.194703
Mean Velocity (m/s)	1.00379		0.650078		1.59577		1.16065
Discharge (m3/s)	0.0150569		0.331334		0.0239365		1.49504
Flow Reynolds Number	100379		66266.9		159577		299009
Particle Reynolds Number	2307.38		3674.23		3668.13		5841.08
